# Supplementary material for: ECNano: A cost-effective workflow for target enrichment sequencing and accurate variant calling on 4800 clinically significant genes using a single MinION flowcell
Source: BMC Med Genomics. 2022 Mar 4;15:43. doi: 10.1186/s12920-022-01190-3 (PMC8895767; doi:10.1186/s12920-022-01190-3)
Supplement: Supplementary file 1 — Additional file 1: The performance of Clair-ensemble at target positions using two HG001 sequencing datasets and one HG002 sequencing dataset against the GRCh38 reference genome. The benchmarking results were compared against the original Clair settings with different models, LongShot and Medaka, using ECNano data. LongShot does not provide an INDEL calling function. [file 12920_2022_1190_MOESM1_ESM.xlsx]

## Sheet: Sheet1
ECNano dataset	Caller model and settings	Quality threshold	Overall			SNP			InDel
			Precision	Recall	F1	Precision	Recall	F1	Precision	Recall	F1
HG001 set 1	Clair-ensemble	630	0.992	0.983	0.988	0.994	0.99	0.992	0.927	0.79	0.853
HG001 set 1	Clair-ensemble (with VariantBam)	522	0.988	0.984	0.986	0.992	0.991	0.991	0.867	0.804	0.834
HG001 set 1	Clair ONT model-CE1-3-4	503	0.983	0.938	0.96	0.99	0.943	0.966	0.802	0.782	0.792
HG001 set 1	Clair ONT model-CE1-2-2HD-3-4	772	0.987	0.981	0.984	0.992	0.988	0.99	0.825	0.786	0.805
HG001 set 1	Clair ONT model-CE1-2	608	0.986	0.97	0.978	0.992	0.976	0.984	0.811	0.785	0.797
HG001 set 1	Clair ONT model-CE1-2-3-4	633	0.983	0.95	0.966	0.991	0.956	0.973	0.778	0.79	0.784
HG001 set 1	LongShot	113	/	/	/	0.959	0.947	0.953	/	/	/
HG001 set 1	Medaka	15	0.951	0.499	0.654	0.979	0.51	0.671	0.253	0.104	0.148
HG001 set 2	Clair-ensemble	601	0.993	0.984	0.989	0.996	0.991	0.994	0.91	0.777	0.838
HG002	Clair-ensemble	553	0.996	0.986	0.991	0.997	0.994	0.995	0.954	0.772	0.853
